# Supplementary material for: Nrf2 Activation Does Not Protect from Aldosterone-Induced Kidney Damage in Mice
Source: Antioxidants (Basel). 2023 Mar 22;12(3):777. doi: 10.3390/antiox12030777 (PMC10044832; doi:10.3390/antiox12030777)
Supplement: Supplementary file 1 [file antioxidants-12-00777-s001.zip]

Archive with 1 entries (1 files):
- antioxidants-2163955-supplementary.pdf
